# Supplementary material for: Detecting Corresponding Vertex Pairs between Planar Tessellation Datasets with Agglomerative Hierarchical Cell-Set Matching
Source: PLoS One. 2016 Jun 27;11(6):e0157913. doi: 10.1371/journal.pone.0157913 (PMC4922660; doi:10.1371/journal.pone.0157913)
Supplement: S1 Dataset — (ZIP) [file pone.0157913.s001.zip › S1 Dataset.prj]

PROJCS["ITRF_2000_Transverse_Mercator",GEOGCS["GCS_ITRF_2000",DATUM["D_ITRF_2000",SPHEROID["GRS_1980",6378137.0,298.257222101]],PRIMEM["Greenwich",0.0],UNIT["Degree",0.0174532925199433]],PROJECTION["Transverse_Mercator"],PARAMETER["False_Easting",200000.0],PARAMETER["False_Northing",500000.0],PARAMETER["Central_Meridian",127.0],PARAMETER["Scale_Factor",1.0],PARAMETER["Latitude_Of_Origin",38.0],UNIT["Meter",1.0]]
