# Supplementary material for: Detecting Corresponding Vertex Pairs between Planar Tessellation Datasets with Agglomerative Hierarchical Cell-Set Matching
Source: PLoS One. 2016 Jun 27;11(6):e0157913. doi: 10.1371/journal.pone.0157913 (PMC4922660; doi:10.1371/journal.pone.0157913)
Supplement: S13 Dataset — (ZIP) [file pone.0157913.s013.zip]

Archive with 4 entries (4 files):
- S13 Dataset.dbf
- S13 Dataset.prj
- S13 Dataset.shp
- S13 Dataset.shx
